# Supplementary material for: Long-Term Variation Characteristics and Health Risks of Atmospheric Hg in the Largest City in Northwestern China
Source: Toxics. 2024 Dec 23;12(12):935. doi: 10.3390/toxics12120935 (PMC11728521; doi:10.3390/toxics12120935)
Supplement: Supplementary file 1 [file toxics-12-00935-s001.zip]

Archive with 1 entries (1 files):
- toxics-3362558-supplementary.pdf
